# Supplementary material for: Mangroves and coastal topography create economic “safe havens” from tropical storms
Source: Sci Rep. 2021 Jul 28;11:15359. doi: 10.1038/s41598-021-94207-3 (PMC8319195; doi:10.1038/s41598-021-94207-3)
Supplement: Supplementary file 2 — Supplementary Information 2. [file 41598_2021_94207_MOESM2_ESM.xlsx]

## Sheet: Low & Wide
Country	Developing Region	Income Classification	Developing	Country	Total Pop		Total mangroves (m)
Australia	East Asia and Pacific	High	0	15	402290		1.21864e+07
Bahamas	Latin America and the Carribean	High	0	18	195		183800
Bangladesh	South Asia	Lower-Middle	1	20	461116		314742
Belize	Latin America and the Carribean	Upper Middle	1	24	88371		15121695
Brazil	Latin America and the Carribean	Upper Middle	1	33	9.30621e+06		1.38367e+08
Brunei Darussalam	East Asia and Pacific	High	0	36	34465		640036
Cameroon	Sub-Saharan Africa	Lower-Middle	1	41	1094487		21136220
Cayman Islands	Latin America and the Carribean	High	0	45	5296		3161903
China	East Asia and Pacific	Upper Middle	1	49	766999		687687
Colombia	Latin America and the Carribean	Upper Middle	1	53	2536503		13462646
Cote D'Ivoire	Sub-Saharan Africa	Lower-Middle	1	57	65509		669976
Cuba	Latin America and the Carribean	Upper Middle	1	59	1.70102e+06		4.13566e+07
Ecuador	Latin America and the Carribean	Upper Middle	1	68	2848766		54141579
El Salvador	Latin America and the Carribean	Lower-Middle	1	70	81961		8.20599e+06
French Guiana	Territory: French	Territory: French	0	80	23143		3441101
Gabon	Sub-Saharan Africa	Upper Middle	1	83	137291		22090842
Gambia, The	Sub-Saharan Africa	Low	1	84	540506		318301
Ghana	Sub-Saharan Africa	Lower-Middle	1	87	109158		909682
Guadeloupe	Territory: French	Territory: French	0	92	169513		1176377
Guatemala	Latin America and the Carribean	Upper Middle	1	94	347233		4.02191e+06
Guinea	Sub-Saharan Africa	Low	1	97	508319		8.10173e+06
Guyana	Latin America and the Carribean	Upper Middle	1	98	10203		850414
Honduras	Latin America and the Carribean	Lower-Middle	1	101	60852		7.26887e+06
India	South Asia	Lower-Middle	1	105	2555652		6467117
Indonesia	East Asia and Pacific	Lower-Middle	1	106	11277162		1.48955e+08
Kenya	Sub-Saharan Africa	Lower-Middle	1	118	40368		1.02413e+06
Malaysia	East Asia and Pacific	Upper Middle	1	136	6008873		79823798
Mexico	Latin America and the Carribean	Upper Middle	1	145	2.67551e+06		1.23499e+08
Mozambique	Sub-Saharan Africa	Low	1	153	1077689		1080243
Nicaragua	Latin America and the Carribean	Lower-Middle	1	161	25120		2796886
Nigeria	Sub-Saharan Africa	Lower-Middle	1	163	6.55799e+06		1.9384e+08
Panama	Latin America and the Carribean	High	0	174	255903		7264816
Peru	Latin America and the Carribean	Upper Middle	1	178	119280		1172989
Philippines	East Asia and Pacific	Lower-Middle	1	179	332928		3.89721e+06
Puerto Rico	Latin America and the Carribean	High	0	183	117880		991459
South Africa	Sub-Saharan Africa	Upper Middle	1	211	75773		425184
Sri Lanka	South Asia	Lower-Middle	1	217	210028		247981
Suriname	Latin America and the Carribean	Upper Middle	1	219	88151		1.56217e+07
Tanzania	Sub-Saharan Africa	Low	1	227	33345		336617
Thailand	East Asia and Pacific	Upper Middle	1	228	1.12918e+06		6.3177e+07
Trinidad and Tobago	Latin America and the Carribean	High	0	233	144964		259473
USA	North America	High	0	244	5415554		115571736
Venezuela	Latin America and the Carribean	Upper Middle	1	249	619413		52859215
Vietnam	East Asia and Pacific	Lower-Middle	1	250	259413		1.85251e+07
					Total population	Percent of Global Population	Total mangroves (m2)	Percent of Mangrove Coverage
Global					6.03196e+07	1	1.19565e+09	1
East Asia and Pacific (developing only)					1.97746e+07	0.32783	3.15065e+08	0.263509
Latin America and Carribean (developing only)					2.05086e+07	0.339999	4.78746e+08	0.400406
Middle East and North Africa (dev. only)					0	0	0	0
North America (developing only)					0	0	0	0
South Asia (developing only)					3.2268e+06	0.053495	7.02984e+06	0.00587951
Sub-Saharan Africa (developing only)					1.02404e+07	0.16977	2.49933e+08	0.209035
Other Territories (developing only)					0	0	0	0
High Income					6.37655e+06	0.105713	1.44877e+08	0.12117
Upper-Middle Income					6.5692e+06	0.108907	6.26679e+08	0.524132
Lower-Middle Income					2.31317e+07	0.383486	4.14258e+08	0.346471
Low Income					2.15986e+06	0.0358069	9.83689e+06	0.00822723
Developed					6.5692e+06	0.108907	1.44877e+08	0.12117
Developing					5.37504e+07	0.891093	1.05077e+09	0.87883

## Sheet: High & Wide
Country	Developing Region	Income Classification	Developing	Country	Total Pop		MFW M
Angola	Sub-Saharan Africa	Lower-Middle	1	8	75131		3571811
Australia	East Asia and Pacific	High	0	15	336990		2.24626e+07
Belize	Latin America and the Carribean	Upper Middle	1	24	28385		5327631
Brazil	Latin America and the Carribean	Upper Middle	1	33	3.49598e+06		3.79445e+07
Brunei Darussalam	East Asia and Pacific	High	0	36	10891		1338269
Colombia	Latin America and the Carribean	Upper Middle	1	53	569459		2.13104e+07
Costa Rica	Latin America and the Carribean	Upper Middle	1	56	351290		2.32473e+07
Cuba	Latin America and the Carribean	Upper Middle	1	59	764861		11175034
Democratic Republic of the Congo	Sub-Saharan Africa	Low	1	63	246143		11152189
Dominican Republic	Latin America and the Carribean	Upper Middle	1	66	120571		3540503
Ecuador	Latin America and the Carribean	Upper Middle	1	68	161514		3.0935e+06
El Salvador	Latin America and the Carribean	Lower-Middle	1	70	391647		7315217
Fiji	East Asia and Pacific	Upper Middle	1	77	486627		1.34757e+07
French Guiana	Territory: French	Territory: French	0	80	23911		1480565
Gabon	Sub-Saharan Africa	Upper Middle	1	83	657786		43764604
Guadeloupe	Territory: French	Territory: French	0	92	10463		333941
Guatemala	Latin America and the Carribean	Upper Middle	1	94	418745		1.33674e+07
Guinea	Sub-Saharan Africa	Low	1	97	35883		632352
Honduras	Latin America and the Carribean	Lower-Middle	1	101	430881		10107039
Hong Kong	East Asia and Pacific	High	0	102	799941		190989
India	South Asia	Lower-Middle	1	105	250628		11195302
Indonesia	East Asia and Pacific	Lower-Middle	1	106	1.23786e+07		8.56427e+07
Jamaica	Latin America and the Carribean	Upper Middle	1	113	937709		1.90978e+06
Kenya	Sub-Saharan Africa	Lower-Middle	1	118	94208		514949
Malaysia	East Asia and Pacific	Upper Middle	1	136	2.91954e+06		7.61755e+07
Martinique	Territory: French	Territory: French	0	141	54391		294845
Mayotte	Territory: French	Territory: French	0	144	9734		95434
Mexico	Latin America and the Carribean	Upper Middle	1	145	2.05245e+06		3.28616e+07
New Caledonia	East Asia and Pacific	High	0	159	14555		431202
Nicaragua	Latin America and the Carribean	Lower-Middle	1	161	354285		7414546
Palau	East Asia and Pacific	High	0	172	2656		697585
Panama	Latin America and the Carribean	High	0	174	72085		3.68335e+06
Philippines	East Asia and Pacific	Lower-Middle	1	179	28261		1053902
Puerto Rico	Latin America and the Carribean	High	0	183	344161		991209
Sierra Leone	Sub-Saharan Africa	Low	1	204	84570		118524
Thailand	East Asia and Pacific	Upper Middle	1	228	193930		28237128
Trinidad and Tobago	Latin America and the Carribean	High	0	233	133625		2300622
Venezuela	Latin America and the Carribean	Upper Middle	1	249	323110		15545104
Vietnam	East Asia and Pacific	Lower-Middle	1	250	10604		192521
					Total population	Percent of Global Population	Total mangroves (m2)	Percent of Mangrove Coverage
Global					2.96762e+07	1	5.04187e+08	1
East Asia and Pacific (developing only)					1.60175e+07	0.539744	2.04777e+08	0.406153
Latin America and Carribean (developing only)					1.04009e+07	0.350479	1.9416e+08	0.385094
Middle East and North Africa (dev. only)					0	0	0	0
North America (developing only)					0	0	0	0
South Asia (developing only)					250628	0.00844543	11195302	0.0222046
Sub-Saharan Africa (developing only)					1193721	0.0402249	59754429	0.118516
Other Territories (developing only)					0	0	0	0
High Income					1.8134e+06	0.0611063	3.43006e+07	0.0680315
Upper-Middle Income					1.3482e+07	0.454302	3.30976e+08	0.656454
Lower-Middle Income					1.40142e+07	0.472238	1.27008e+08	0.251906
Low Income					366596	0.0123532	11903065	0.0236084
Developed					1.8134e+06	0.0611063	3.43006e+07	0.0680315
Developing					2.78628e+07	0.938894	4.69887e+08	0.931969

## Sheet: Low & Narrow
Country	Developing Region	Income Classification	Developing	Country	Total Pop		Total mangroves (m)
Angola	Sub-Saharan Africa	Lower-Middle	1	8	6169		72273
Anguilla	Territory: British	Territory: British	0	9	13656		3270
Antigua and Barbuda	Latin America and the Carribean	High	0	11	66892		121342
Aruba	Latin America and the Carribean	High	0	14	101099		10628
Australia	East Asia and Pacific	High	0	15	914617		4584933
Bahamas	Latin America and the Carribean	High	0	18	272719		1503698
Bangladesh	South Asia	Lower-Middle	1	20	3140041		33017
Belize	Latin America and the Carribean	Upper Middle	1	24	39999		1686090
Benin	Sub-Saharan Africa	Low	1	25	386485		164200
Bermuda	North America	High	0	26	7286		1426
Bonaire, Sint Eustatius and Saba	Territory: Dutch	Territory: Dutch	0	29	12388		74323
Brazil	Latin America and the Carribean	Upper Middle	1	33	4593025		6255864
British Virgin Islands	Latin America and the Carribean	High	0	35	202		8062
Brunei Darussalam	East Asia and Pacific	High	0	36	65241		248639
Cambodia	East Asia and Pacific	Lower-Middle	1	40	32984		3279
Cayman Islands	Latin America and the Carribean	High	0	45	32862		393311
China	East Asia and Pacific	Upper Middle	1	49	30574200		921243
Colombia	Latin America and the Carribean	Upper Middle	1	53	199035		28758
Cuba	Latin America and the Carribean	Upper Middle	1	59	547675		869315
Curacao	Latin America and the Carribean	High	0	60	169090		29607
Dominican Republic	Latin America and the Carribean	Upper Middle	1	66	342267		124208
Ecuador	Latin America and the Carribean	Upper Middle	1	68	24355		208686
El Salvador	Latin America and the Carribean	Lower-Middle	1	70	75540		301315
French Guiana	Territory: French	Territory: French	0	80	54901		141186
Gambia, The	Sub-Saharan Africa	Low	1	84	264773		189876
Ghana	Sub-Saharan Africa	Lower-Middle	1	87	3890460		436780
Guadeloupe	Territory: French	Territory: French	0	92	37131		20018
Guinea	Sub-Saharan Africa	Low	1	97	904635		19722
Guinea-Bissau	Sub-Saharan Africa	Low	1	96	319212		60056
Guyana	Latin America and the Carribean	Upper Middle	1	98	91799		142924
Haiti	Latin America and the Carribean	Low	1	99	474012		47013
Honduras	Latin America and the Carribean	Lower-Middle	1	101	29146		317559
India	South Asia	Lower-Middle	1	105	43223196		1893175
Indonesia	East Asia and Pacific	Lower-Middle	1	106	24181320		3315385
Iran	Middle East and North Africa	Upper Middle	1	107	150588		103
Japan	East Asia and Pacific	High	0	114	412881		27452
Kenya	Sub-Saharan Africa	Lower-Middle	1	118	190892		68967
Liberia	Sub-Saharan Africa	Low	1	127	1003131		313083
Macao SAR, China	East Asia and Pacific	High	0	132	107232		248
Madagascar	Sub-Saharan Africa	Low	1	134	266225		82911
Malaysia	East Asia and Pacific	Upper Middle	1	136	107232		248
Maldives	South Asia	Upper Middle	1	137	196116		22593
Martinique	Territory: French	Territory: French	0	141	9463		34202
Mayotte	Territory: French	Territory: French	0	144	25762		476
Mexico	Latin America and the Carribean	Upper Middle	1	145	1891615		10282883
Micronesia, Fed Sts.	East Asia and Pacific	Lower-Middle	1	146	9722		540313
Mozambique	Sub-Saharan Africa	Low	1	153	1355994		453264
Myanmar	East Asia and Pacific	Lower-Middle	1	154	674703		30452
New Caledonia	East Asia and Pacific	High	0	159	95370		84176
New Zealand	East Asia and Pacific	High	0	160	809982		722421
Nigeria	Sub-Saharan Africa	Lower-Middle	1	163	2827453		612013
Pakistan	South Asia	Lower-Middle	1	171	5130033		630703
Palau	East Asia and Pacific	High	0	172	11445		115245
Panama	Latin America and the Carribean	High	0	174	12579		349330
Peru	Latin America and the Carribean	Upper Middle	1	178	27558		93682
Philippines	East Asia and Pacific	Lower-Middle	1	179	1935384		2174740
Puerto Rico	Latin America and the Carribean	High	0	183	189382		605493
Qatar	Middle East and North Africa	High	0	184	41637		27
Saint Vincent and Grenadines	Latin America and the Carribean	Upper Middle	1	196	7544		10640
Senegal	Sub-Saharan Africa	Low	1	201	478881		28774
Singapore	East Asia and Pacific	High	0	205	3396383		321696
Solomon Islands	East Asia and Pacific	Lower-Middle	1	209	192		22498
South Africa	Sub-Saharan Africa	Upper Middle	1	211	11236		4460
Sri Lanka	South Asia	Lower-Middle	1	217	2878917		1123095
Suriname	Latin America and the Carribean	Upper Middle	1	219	33683		39723
Tanzania	Sub-Saharan Africa	Low	1	227	372726		191019
Thailand	East Asia and Pacific	Upper Middle	1	228	1522965		2475469
Togo	Sub-Saharan Africa	Low	1	230	1337211		36742
Trinidad and Tobago	Latin America and the Carribean	High	0	233	238138		888211
Turks and Caicos Islands	Latin America and the Carribean	High	0	237	19737		9112
UAE	Middle East and North Africa	High	0	241	323074		15844
USA	North America	High	0	244	7578766		5447193
Venezuela	Latin America and the Carribean	Upper Middle	1	249	1908158		1148230
Vietnam	East Asia and Pacific	Lower-Middle	1	250	1302024		1500594
Virgin Islands, U.S.	Latin America and the Carribean	High	0	251	24560		80154
Yemen	Middle East and North Africa	Low	1	254	116638		1167
					Total population	Percent of Global Population	Total mangroves (m2)	Percent of Mangrove Coverage
Global					154121624	1	54820827	1
East Asia and Pacific (developing only)					60340726	0.391514	10984221	0.200366
Latin America and Carribean (developing only)					10285411	0.0667357	21556890	0.393224
Middle East and North Africa (dev. only)					364711	0.00236638	15871	0.000289507
North America (developing only)					0	0	0	0
South Asia (developing only)					54568303	0.35406	3702583	0.0675397
Sub-Saharan Africa (developing only)					13615483	0.0883425	2734140	0.0498741
Other Territories (developing only)					0	0	0	0
High Income					14891174	0.0966196	15568248	0.283984
Upper-Middle Income					42269050	0.274258	24315119	0.443538
Lower-Middle Income					89528176	0.580893	13076158	0.238525
Low Income					7279923	0.0472349	1587827	0.0289639
Developed					15044475	0.0976143	15841723	0.288973
Developing					139077149	0.902386	38979104	0.711027

## Sheet: High & Narrow
Country	Developing Region	Income Classification	Developing	Country	Total Pop		Total mangroves (m)
Antigua and Barbuda	Latin America and the Carribean	High	0	11	7344		7963
Australia	East Asia and Pacific	High	0	15	1087984		2762331
Barbados	Latin America and the Carribean	High	0	21	64575		4954
Brazil	Latin America and the Carribean	Upper Middle	1	33	1388437		3986858
British Virgin Islands	Latin America and the Carribean	High	0	35	21818		12234
China	East Asia and Pacific	Upper Middle	1	49	30829092		764464
Colombia	Latin America and the Carribean	Upper Middle	1	53	454131		64267
Costa Rica	Latin America and the Carribean	Upper Middle	1	56	192616		2576455
Cuba	Latin America and the Carribean	Upper Middle	1	59	1163193		1075470
Djibouti	Middle East and North Africa	Lower-Middle	1	65	450663		907
Dominican Republic	Latin America and the Carribean	Upper Middle	1	66	839737		705446
Ecuador	Latin America and the Carribean	Upper Middle	1	68	245615		206783
Egypt	Middle East and North Africa	Lower-Middle	1	69	19087		371
El Salvador	Latin America and the Carribean	Lower-Middle	1	70	126583		215338
Equatorial Guinea	Sub-Saharan Africa	Upper Middle	1	71	123155		341449
Eritrea	Sub-Saharan Africa	Low	1	72	70628		119
Gabon	Sub-Saharan Africa	Upper Middle	1	83	12539		144541
Ghana	Sub-Saharan Africa	Lower-Middle	1	87	492363		18954
Grenada	Latin America and the Carribean	Upper Middle	1	91	91243		90868
Guadeloupe	Territory: French	Territory: French	0	92	49534		165555
Honduras	Latin America and the Carribean	Lower-Middle	1	101	233379		211835
Hong Kong	East Asia and Pacific	High	0	102	1270137		40399
India	South Asia	Lower-Middle	1	105	3314717		240981
Indonesia	East Asia and Pacific	Lower-Middle	1	106	43250372		9381975
Iran	Middle East and North Africa	Upper Middle	1	107	301240		1631
Jamaica	Latin America and the Carribean	Upper Middle	1	113	1768906		1510356
Japan	East Asia and Pacific	High	0	114	242812		95467
Kenya	Sub-Saharan Africa	Lower-Middle	1	118	62808		12323
Madagascar	Sub-Saharan Africa	Low	1	134	86711		68235
Malaysia	East Asia and Pacific	Upper Middle	1	136	2253536		1797152
Martinique	Territory: French	Territory: French	0	141	202288		153681
Mayotte	Territory: French	Territory: French	0	144	146624		162716
Mexico	Latin America and the Carribean	Upper Middle	1	145	6278451		9325571
Mozambique	Sub-Saharan Africa	Low	1	153	323670		194568
New Caledonia	East Asia and Pacific	High	0	159	28550		613209
New Zealand	East Asia and Pacific	High	0	160	349431		1688997
Nicaragua	Latin America and the Carribean	Lower-Middle	1	161	258120		324229
Oman	Middle East and North Africa	Upper Middle	1	170	481072		1599
Pakistan	South Asia	Lower-Middle	1	171	4570663		266212
Panama	Latin America and the Carribean	High	0	174	180994		643565
Papua New Guinea	East Asia and Pacific	Lower-Middle	1	175	514345		259767
Philippines	East Asia and Pacific	Lower-Middle	1	179	236652		263785
Puerto Rico	Latin America and the Carribean	High	0	183	1464934		953573
Saint Kitts and Nevis	Latin America and the Carribean	High	0	193	22057		6942
Saint Lucia	Latin America and the Carribean	Upper Middle	1	194	62359		86801
Saint Vincent and Grenadines	Latin America and the Carribean	Upper Middle	1	196	40099		4674
Saint-Martin	Latin America and the Carribean	High	0	191	24060		1827
Saudi Arabia	Middle East and North Africa	High	0	200	14332697		26010
Sierra Leone	Sub-Saharan Africa	Low	1	204	842405		10608
South Africa	Sub-Saharan Africa	Upper Middle	1	211	29322		42591
Sudan	Sub-Saharan Africa	Low	1	218	643237		54
Taiwan	East Asia and Pacific	High	0	225	9751039		64848
Thailand	East Asia and Pacific	Upper Middle	1	228	268080		400261
Timor-Leste	East Asia and Pacific	Lower-Middle	1	229	25167		14525
Trinidad and Tobago	Latin America and the Carribean	High	0	233	268500		553131
UAE	Middle East and North Africa	High	0	241	3608295		5394
USA	North America	High	0	244	1141004		253498
Venezuela	Latin America and the Carribean	Upper Middle	1	249	2915873		1441285
Vietnam	East Asia and Pacific	Lower-Middle	1	250	210194		210106
Virgin Islands, U.S.	Latin America and the Carribean	High	0	251	19756		18736
Yemen	Middle East and North Africa	Low	1	254	363724		366
					Total population	Percent of Global Population	Total mangroves (m2)	Percent of Mangrove Coverage
Global					140118617	1	44498810	1
East Asia and Pacific (developing only)					77587438	0.553727	13092035	0.294211
Latin America and Carribean (developing only)					16058742	0.114608	21826236	0.49049
Middle East and North Africa (dev. only)					1615786	0.0115316	4874	0.000109531
North America (developing only)					0	0	0	0
South Asia (developing only)					7885380	0.0562765	507193	0.0113979
Sub-Saharan Africa (developing only)					2686838	0.0191755	833442	0.0187295
Other Territories (developing only)					0	0	0	0
High Income					33885987	0.241838	7753078	0.174231
Upper-Middle Income					49738696	0.354976	24568522	0.552116
Lower-Middle Income					53765113	0.383711	11421308	0.256665
Low Income					2330375	0.0166314	273950	0.00615634
Developed					34284433	0.244681	8235030	0.185062
Developing					105834184	0.755319	36263780	0.814938

## Sheet: Table 1
Table 1: 2010 sample summary statistics for full sample of 102 territories and countries and 2,559 coastal communities.	Total pop.	Total pop. (%)	Mangrove coverage (m2)	Mangrove coverage (%)
Global	3.84236e+08	1	1.89846e+09	1
Developing Regions
East Asia and Pacific (developing only)	1.7372e+08	0.452119	5.43919e+08	0.286506
Latin America and Carribean (developing only)	5.72536e+07	0.149006	716289048	0.3773
Middle East and North Africa (dev. only)	1980497	0.00515438	20745	1.09273e-05
North America (developing only)	0	0	0	0
South Asia (developing only)	6.59311e+07	0.17159	2.24349e+07	0.0118174
Sub-Saharan Africa (developing only)	2.77365e+07	0.072186	3.13255e+08	0.165005
Other Territories (developing only)	0	0	0	0
Income Categories
High Income	5.69671e+07	0.148261	2.02499e+08	0.106665
Upper-Middle Income	1.12059e+08	0.291641	1.00654e+09	0.530187
Lower-Middle Income	1.80439e+08	0.469605	5.65764e+08	0.298012
Low Income	1.21368e+07	0.0315867	2.36017e+07	0.012432
Developed vs. Developing
Developed	5.77115e+07	0.150198	2.03255e+08	0.107063
Developing	3.26524e+08	0.849802	1.5959e+09	0.840631
